# Supplementary material for: Over Expression of Mango MiGA2ox12 in Tobacco Reduced Plant Height by Reducing GA1 and GA4 Content
Source: Int J Mol Sci. 2024 Nov 11;25(22):12109. doi: 10.3390/ijms252212109 (PMC11594832; doi:10.3390/ijms252212109)
Supplement: Supplementary file 1 [file ijms-25-12109-s001.zip]

Archive with 2 entries (2 files):
- ijms-3278042-File S1.pdf
- ijms-3278042-Table S1.xls
