# Supplementary material for: Over Expression of Mango MiGA2ox12 in Tobacco Reduced Plant Height by Reducing GA1 and GA4 Content
Source: Int J Mol Sci. 2024 Nov 11;25(22):12109. doi: 10.3390/ijms252212109 (PMC11594832; doi:10.3390/ijms252212109)
Supplement: Supplementary file 1 [file ijms-25-12109-s001.zip › ijms-3278042-Table S1.xls]

## Sheet: Sheet1
Gene name	Forward primer(5'-3')	Reversed primer(5'-3')	Function
MiGA2ox12	AAYGGYGATRTBGGHTGGRTYGAATA	TGCYTYACRCTYTTAAAYCTYCCATTWGTCA	Cloning of the conserved sequence	RACE Cloning
	CCGCCATGTCCGGATATTCA	ATCCAACAACACTTCCGGCT	Cloning the 3'-end sequence
	GCACCTGCATAATCAACCACC	GCTTGGGTACTGGCAAAAGC	Cloning the 5'-end sequence
MiGA2ox12	CGGGATCCATGGTGGTTCTGTCACAACC	GGGGTACCTTTCTCAAACTGCCCAAGCC	subcellular localization
MiGA2ox12	GCGTCGACATGGTGGTTCTGTCACAACC	CCCACGTGTCATTTCTCAAACTGCCCAAG	Overexpressing of MiGA2ox12
NtGA2ox5 taget 1	GCCAAAAGGGTTAGCTGGGCGTTTTAGAGCTAGAAAT	GCCCAGCTAACCCTTTTGGCTGACCAATGGTGCTTTG	Gene editing NtGA2ox5
NtGA2ox5 taget 2	CGCTGGAAAAGATAGCAGAAGTTTTAGAGCTAGAAAT	TTCTGCTATCTTTTCCAGCGTGACCAATGTTGCTCC
Hyg	CTTAGCCAGACGAGCGGGTTC	CGGTTTCCACTATCGGCGAGTA	Identification of overexpressed plants
Kana	GATGGATTGCACGCAGGTTC	GATGCTCTTCGTCCAGATCATCC	Identification of gene editing plants
MiGA2ox12	GTTCCGTTGGAGTTCATGGC	ATAAGGGTCAGGGGGTCCAG	qPCR
NtGA2ox5	GCGCTGGAAAAGATAGCAGAAG	GTGGGTCTGTATGCTCTCCAAA	qPCR
NtActin7	TGGAACTGGAATGGTGAAG	CCACATAGGCATCTTTCTGTC	qPCR
